# Supplementary material for: Extraordinary diversity among members of the large gene family, 185/333, from the purple sea urchin, Strongylocentrotus purpuratus
Source: BMC Mol Biol. 2007 Aug 15;8:68. doi: 10.1186/1471-2199-8-68 (PMC1988830; doi:10.1186/1471-2199-8-68)
Supplement: Additional file 9 — Sametool.pl: A PERL script for determining identical sequences. A PERL script that reads a directory of files of aligned nucleotide or amino acid sequences in FASTA format, determines the number of unique sequences, and identifies groups of identical sequences. [file 1471-2199-8-68-S9.pl]

#!/usr/bin/perl

#File: sametool.pl
#Purpose: This program reads in a directory of files of aligned nucleotide or amino acid sequences in FASTA format, determines the number of unique sequences, and identifies groups of identical 
#	   sequences.
#Author: Katherine M. Buckley, Department of Biological Sciences, George Washington University
#Date: last updated 26 June 2007
#Reference:  Buckley, KM, Smith, CS: Extraordinary diversity among members of the large gene family, 185/333, from the purple sea urchin, Strongylocentrotus purpuratus. BMC Mol Biol. 2007.

#####################

use warnings;
use strict;

unless ($ARGV[0]){
	print "Error: This file requires at least one argument.  For help, type \"perl sametool.pl help.\"\n";
	exit;
}

if ($ARGV[0] eq 'help'){
	print "File: sametool.pl\n";
	print "Last updated 26 June 2007\n\n";
	print "This program reads in a file of aligned nucleotide or amino acid sequences in FASTA format, determines the number of unique sequences, and identifies groups of identical sequences.\n\n";
	print "Author: Katherine M. Buckley, Department of Biological Sciences, George Washington University\n";
	print "Buckley, KM, Smith, CS: Extraordinary diversity among members of the large gene family, 185/333, from the purple sea urchin, Strongylocentrotus purpuratus. BMC Mol Biol. 
2007.\n\n";
	print "Running the program:\n";
	print "\tSametool.pl can only be run from the command line, and can take up to 2 arguments.  Therefore, to run the program from a Mac, Linux, or Unix-based command line, type \"perl 
sametool.pl X Y\" where X is the first (required) argument, and Y is the second (optional) argument.  The first argument (X) is the name of the directory in which the FASTA files to be analyzed 
are located.  The second argument (Y) indicates the format of the output.\n\n";
	print "Input:\n";
	print "\tThe directory containing the sequences to be analyzed should be in the same folder as the sametool.pl program.  Each of the files within the directory needs to have a  .fas 
file extension, and will be analyzed separately.\n\n";
	print "Output:\n";
	print "\tThe default output prints out each of the sequence names, grouped into identical 'Classes' for each file, followed by a summary table.  If the second argument is \"summary\", 
only the table will be outputted.\n";  
	print "\tThe classes are arranged by the number of sequences within each class (most common to least common).  Following the class is a number in parentheses that indicates the number 
of sequences within that class.\n";
	print "\tThe summary table at the bottom of the output contains the file name, the number of different sequences within the file (Different), the total number of sequences within the 
file (Total), and the number of sequences within the most common class (Most Common).  Only sequences that contain characters are included in the analysis - those that are entirely gaps are 
removed from the analysis at the beginning, and are therefore not included in the Total.\n\n";
	exit;
}	

my %uniques;
my @elements = ();
my %elements = ();
my $dirname = $ARGV[0];
my $flag;

$flag = 'both';
if ($ARGV[1]){
	$flag = $ARGV[1];
}

opendir(DIR, $dirname) or die "Can't open directory $dirname, idiot.\n";

my @files = readdir(DIR);

chdir ($dirname);
print "Directory: $dirname\n";
foreach my $filename (@files){
	%uniques = ();
	my $total = 0;
if ($filename =~ /(.+)\.fas$/ or $filename =~ /\.fsa$/){
	$filename =~ /(.*)\.f[sa][as]/;
	my $element = $1;
	push (@elements, $element);
	if ($flag eq 'Elements' or $flag eq 'both'){
		print "File: $element\n";
	}
open (FILE, $filename) or die "Can't open $filename, dummy\n";

my @filelines = ();

while (my $line = <FILE>){
	push (@filelines, $line);
}

my ($c) = hashfasta (@filelines);
my %sequences = %$c;
my @sequences = values(%sequences);
my @headers = keys(%sequences);
my $number = scalar @sequences;

for my $sequence (@sequences){
	if (exists $uniques{$sequence}){
		$uniques{$sequence}++
	}
	else {
		$uniques{$sequence} = 1;
	}
}
my $m = 0;
my $biggest;
my $class = 1;

foreach my $unique (sort hashvalue (keys(%uniques))){
	my $l = scalar @headers;
	$total += $uniques{$unique};
	if ($m == 0){
		$biggest = $uniques{$unique};
		$m++;
	}
	my @group = ();
	foreach (my $j = 0; $j <$l; $j++){
		my $header = shift @headers;
		my $seq = $sequences{$header};
		if ($seq =~ /$unique/){
			push (@group, $header);
		}
		else {
			push (@headers, $header);
		}
	}
		
	if ($flag eq 'elements' or $flag eq 'both'){
		if (scalar @group > 0){
			my $scalar = scalar@group;
			print "\nClass $class:($scalar)\n";
			foreach (@group){
				print "$_\n";
			}
		}
	}	
	$elements{$element} = (((scalar(keys(%uniques))*10000) + $total)*10000) + $biggest;
	$class++;
}
if ($flag eq 'elements' or $flag eq 'both'){
	print "//\n\n\n";
}
}	
}

if ($flag eq 'summary' or $flag eq 'both'){
print "Summary:\n";
print "File \t Different \tTotal \tMost Common\n";
my $diff;
my $outof;
my $big;
@elements = sort @elements;
for (@elements){
	unless ($elements{$_}){
		print "$_\t 0 \t 0 \t 0\n";
		next;
	}
	if ($elements{$_} =~ /(.|..)00(..)00(..)$/){
		($diff, $outof, $big) = $elements{$_} =~ /(.|..)00(..)00(..)$/;
	}
	elsif ($elements{$_} =~ /(.|..|...)0[1|2](..)00(..)$/){
		($diff, $outof, $big) = $elements{$_} =~ /(.|..|...)0(...)00(..)$/;
	}
	elsif ($elements{$_} =~ /(.|..|...)0[1|2](..)0[1|2](..)$/){
		($diff, $outof, $big) = $elements{$_} =~ /(.|..|...)0(...)0([1|2]..)$/;
	}
	print "$_ \t $diff \t $outof \t $big\n";
}
}
########## Subroutines #################

sub hashvalue {
	$uniques{$b} <=> $uniques{$a}
}

sub hashfasta {
        my @file = ();
        my $line = '';
        my @headers = ();
        my $header_count = 0;
        my @sequences = '';
        my $sequence = ''; 
        my %sequences = ();
        my $filed;
                
        (@file) = @_;
        for $line (@file) {
                chomp $line;
                $line = uc $line;
                $line =~ s/\s//;
                if ($line =~ /^>(.*)/is ) {
                        push(@headers, $1);
                        $line =~ s/$line/$line\/\//;
                }
                $line =~ s/\s//;
                $filed .= $line;
        }
        my @individual = split(/>/, $filed);
        my @individuals = ();
        foreach (@individual){
                if ($_ =~ /[ATCGN]/){
                        push (@individuals, $_);
                }
                else {next}
        }
        foreach my $head (@headers){
                foreach (@individuals){
                        my $tmpmatch;
                        if ($_ =~ /^$head\/\/(.*)/){
                                $tmpmatch = $1;
                                if ($tmpmatch =~ /[ACDEFGHIKLMNPQRSTVWY]/){
                                        $sequences{$head} = $tmpmatch;
                                }
                        }
                }
        }
@headers = keys(%sequences);
my @seqs = values(%sequences);
my $schead = scalar @headers;
my $scseqs = scalar @seqs;
return (\%sequences);   
}     
