# Supplementary material for: Extraordinary diversity among members of the large gene family, 185/333, from the purple sea urchin, Strongylocentrotus purpuratus
Source: BMC Mol Biol. 2007 Aug 15;8:68. doi: 10.1186/1471-2199-8-68 (PMC1988830; doi:10.1186/1471-2199-8-68)
Supplement: Additional file 10 — Entropy.pl: A PERL script to calculate sequence diversity. A PERL script that reads a directory of files of aligned nucleotide or amino acid sequences in FASTA format and calculates the entropy of the alignment in each file. [file 1471-2199-8-68-S10.pl]

#!/usr/bin/perl

#File: entropy.pl
#Purpose: This program reads in a directory of files of  aligned nucleotide or amino acid sequences in FASTA format, and calculates the entropy of the alignment in each file.
#Author: Katherine M. Buckley, Department of Biological Sciences, George Washington University
#Date: last updated 26 June 2007
#Reference:  Buckley, KM, Smith, CS: Extraordinary diversity among members of the large gene family, 185/333, from the purple sea urchin, Strongylocentrotus purpuratus. BMC Mol Biol. 2007.

#####################

unless ($ARGV[0]){
	print "Error: This file requires an argument.  For help, type \"perl entropy.pl help.\"\n";
	exit;
}

if ($ARGV[0] eq 'help'){
	print "File: entropy.pl\n";
	print "Last updated 26 June 2007\n\n";
	print "This program reads in a directory of files of  aligned nucleotide or amino acid sequences in FASTA format, and calculates the entropy of the alignment in each file.\n";
	print "Author: Katherine M. Buckley, Department of Biological Sciences, George Washington University\n";
	print "Buckley, KM, Smith, CS: Extraordinary diversity among members of the large gene family, 185/333, from the purple sea urchin, Strongylocentrotus purpuratus. BMC Mol Biol. 
2007.\n\n";
	print "Running the program:\n";
	print "\tEntropy.pl can only be run from the command line.  It takes a single argument, which is the name of the directory in which the files to be analyzed are located.\n\n";
	print "Input:\n";
	print "\tThe directory containing the sequences to be analyzed should be in the same folder as the entropy.pl program.  Each of the files within the directory needs to have a  .fas 
file extension, and will be analyzed separately.\n\n";
	print "Output:\n";
	print "\tThe output of the entropy.pl program is a table that contains the name of each of the files analyzed, the number of sequences within the file (excluding sequences that are only 
gaps), the length of the sequences, and the total entropy, as calculated in Terwilliger et al., 2006, based on the method of Durbin et al., 1998.\n\n";
	exit;
}	


use warnings;
use strict;

my $overall;
my $aveentropy;
my $length;

my $dirname = $ARGV[0];
opendir(DIR, $dirname) or die "Can't open directory $dirname, idiot.\n";
my @files = readdir(DIR);

chdir ($dirname);

print "File\t L \t No. \t Entropy\n";
my $element;

foreach my $filename (@files){
if ($filename =~ /.+\.fas$/){
	$filename =~ /(.+)\.fas$/;
	$element = $1;
	print "$element\t";
my @file = ();
open (FILE, $filename) or die "Can't open $filename, idiot\n";
my $line;
while ($line = <FILE>){
	push (@file, $line);
}

my ($c) = hashfasta (@file);
my %sequences = %$c;
my @sequences = values(%sequences);

my $number = scalar @sequences;

unless ($number){
	print "0   \t0  \t  0*\n";
	next;
}

$length = length $sequences[0];

for (my $j = 1; $j < scalar @sequences; $j++){
	my $len = length $sequences[$j];
	if ($len != $length){
		print "Error: All sequences must be the same length. Sequence $j is in error.\n";
		exit;
	}
}

my $totalbases = $length * $number;

print "$length   \t";
print "$number  \t";
my $start;

$overall = 0;
for (my $a = 0; $a < 3; $a++){
$start = $a;


my @arrays = ();
for (@sequences){
	my @array;
	@array = split ("", $_);
	push (@arrays, @array);
}

my $y;
my $x;
my $count = 0;
my $string;
my @entropies = ();
my $totalentropy = 0;
my $entropies = 0;

for ($y = $start; $y < $length; $y += 3){
	my @column = ();
	my @counts = ();
	my @freqs = ();
	my $entropy = 0;
	for ($x = $y; $x <$totalbases; $x += $length){
		my $newbase = $arrays[$x];
		push (@column, $newbase);
	}

	$string = uc (join ('', @column));
	my %uniques = ();
	foreach (@column){
		if (exists $uniques{$_}){
			next;
		}

		else {
			$uniques{$_} = 1;
			push (@counts, (subcount ($_, $string)));
		}
	}

	my $stringlength = length $string;

	foreach (@counts){
		my $freq = frequency ($_, $stringlength);
		push (@freqs, $freq);
		$entropy += $freq;
	}
	$totalentropy += $entropy;
	$entropies++;
}

$aveentropy = $totalentropy;
$overall += $aveentropy;
}
}
else {next}
$overall = $overall/$length;
printf "%0.4f \t", $overall;
print "\n";

}

########## Subroutines #################


sub frequency {
	my $count;
	my $length;
	my $freq;
	my $log;

	($count, $length) = @_;
	$freq = $count/$length;
	if ($freq){
		$log = (-1) * $freq * log ($freq);	
	}
	else {$log = 0}
return $log;
}
	

sub subcount {

	my $base;
	my $string;
	my $count;

	($base, $string) = @_;
	$base = uc $base;	
	$string =~ s/$base/1/g;
	$count = ($string =~ tr/1//);
	return ($count);

}
sub hashfasta {
        my @file = ();
        my $line = '';
        my @headers = ();
        my $header_count = 0;
        my @sequences = '';
        my $sequence = ''; 
        my %sequences = ();
        my $filed;
                
        (@file) = @_;
        for $line (@file) {
                chomp $line;
                $line = uc $line;
                $line =~ s/\s//;
                if ($line =~ /^>(.*)/is ) {
                        push(@headers, $1);
                        $line =~ s/$line/$line\/\//;
                }
                $line =~ s/\s//;
                $filed .= $line;
        }
        my @individual = split(/>/, $filed);
        my @individuals = ();
        foreach (@individual){
                if ($_ =~ /[ATCGN]/){
                        push (@individuals, $_);
                }
                else {next}
        }
        foreach my $head (@headers){
                foreach (@individuals){
                        my $tmpmatch;
                        if ($_ =~ /^$head\/\/(.*)/){
                                $tmpmatch = $1;
                                if ($tmpmatch =~ /[ACDEFGHIKLMNPQRSTVWY]/){
                                        $sequences{$head} = $tmpmatch;
                                }
                        }
                }
        }
@headers = keys(%sequences);
my @seqs = values(%sequences);
my $schead = scalar @headers;
my $scseqs = scalar @seqs;
return (\%sequences);   
}     
