# Supplementary material for: Extraordinary diversity among members of the large gene family, 185/333, from the purple sea urchin, Strongylocentrotus purpuratus
Source: BMC Mol Biol. 2007 Aug 15;8:68. doi: 10.1186/1471-2199-8-68 (PMC1988830; doi:10.1186/1471-2199-8-68)
Supplement: Additional file 11 — Variablepos.pl: A PERL script that calculates the number of variable positions. A PERL script that reads a directory of files of aligned nucleotide or amino acid files and determines the number and percent of variable positions within the alignment. [file 1471-2199-8-68-S11.pl]

#!/usr/bin/perl

#File: variablepos.pl
#Purpose: This program reads in a directory of files of aligned nucleotide or amino acid files and determines the number and percent of positions within the alignment that are variable.
#Author: Katherine M. Buckley, Department of Biological Sciences, George Washington University
#Date: last updated 26 June 2007
#Reference:  Buckley, KM, Smith, CS: Extraordinary diversity among members of the large gene family, 185/333, from the purple sea urchin, Strongylocentrotus purpuratus. BMC Mol Biol. 2007.

#####################

use warnings;
use strict;

unless ($ARGV[0]){
	print "Error: This file requires at least one argument.  For help, type \"perl variablepos.pl help.\"\n";
	exit;
}

if ($ARGV[0] eq 'help'){
	print "File: variablepos.pl\n";
	print "Last updated 26 June 2007\n\n";
	print "This program reads in a directory of files of aligned nucleotide or amino acid files and determines the number and percent of positions within the alignment that are 
variable.\n\n";
	print "Author: Katherine M. Buckley, Department of Biological Sciences, George Washington University\n";
	print "Buckley, KM, Smith, CS: Extraordinary diversity among members of the large gene family, 185/333, from the purple sea urchin, Strongylocentrotus purpuratus. BMC Mol Biol. 
2007.\n\n";
	print "Running the program:\n";
	print "\tVariablepos.pl can only be run from the command line.  It takes a single argument, which is the name of the directory in which the files to be analyzed are located.\n\n";
	print "Input:\n";
	print "\tThe directory containing the sequences to be analyzed should be in the same folder as the entropy.pl program.  Each of the files within the directory needs to have a  .fas 
file extension, and will be analyzed separately.\n\n";
	print "Output:\n";
	print "\tThe output of the variablepos.pl program is a table that contains the name of each of the files analyzed, the number of sequences within the file (Number), the length of 
the sequences within the file (Length), the number of variable positions (Variable) and the percent of variable positions (Percent) expressed as a decimal (100% = 1.000).  An asterisk in the Variable column indicates that there was no variability in the sequences because all of the sequences contained only gaps.\n";
	
exit;
}	

my $overall;
my $aveentropy;
my $length;

my $dirname = $ARGV[0];
opendir(DIR, $dirname) or die "Can't open directory $dirname, idiot.\n";
my @files = readdir(DIR);

chdir ($dirname);

print "File\tLength\tNumber\tVariable\tPercent\n";

foreach my $filename (@files){
if ($filename =~ /(.+)\.fas$/){
print "$1\t";
my @file = ();
open (FILE, $filename) or die "Can't open $filename, idiot\n";
my $line;
while ($line = <FILE>){
	push (@file, $line);
}

my ($c) = hashfasta (@file);
my %sequences = %$c;
my @sequences = values(%sequences);

my $number = scalar @sequences;

unless ($number){
	print "0   \t0  \t  0*\n";
	next;
}

$length = length $sequences[0];

for (my $j = 1; $j < scalar @sequences; $j++){
	my $len = length $sequences[$j];
	if ($len != $length){
		print "Error: All sequences must be the same length. Sequence $j is in error.\n";
		exit;
	}
}

my $totalbases = $length * $number;

print "$length   \t";
print "$number  \t";
my $start;

$overall = 0;
for (my $a = 0; $a < 3; $a++){
$start = $a;


my @arrays = ();
for (@sequences){
	my @array;
	@array = split ("", $_);
	push (@arrays, @array);
}

my $y;
my $x;
my $count = 0;
my $string;
my @entropies = ();
my $totalentropy = 0;
my $entropies = 0;

for ($y = $start; $y < $length; $y += 3){
	my @column = ();
	my @counts = ();
	my @freqs = ();
	my $entropy = 0;
	for ($x = $y; $x <$totalbases; $x += $length){
		my $newbase = $arrays[$x];
		push (@column, $newbase);
	}
	$string = uc (join ('', @column));
	my %uniques = ();
	foreach (@column){
		if (exists $uniques{$_}){
			next;
		}

		else {
			$uniques{$_} = 1;
			push (@counts, (subcount ($_, $string)));
		}
	}

	my $stringlength = length $string;

	foreach (@counts){
		my $freq = frequency ($_, $stringlength);
		push (@freqs, $freq);
		$entropy += $freq;
	}
	if ($entropy){
		$totalentropy ++;
	}
	$entropies++;
}

$aveentropy = $totalentropy;
$overall += $aveentropy;
}
}
else {next}
printf "%3.0f \t", $overall;
$overall = $overall/$length;
printf "%0.4f \t", $overall;
print "\n";

}

########## Subroutines #################

sub hashfasta {
        my @file = ();
        my $line = '';
        my @headers = ();
        my $header_count = 0;
        my @sequences = '';
        my $sequence = ''; 
        my %sequences = ();
        my $filed;
                
        (@file) = @_;
        for $line (@file) {
                chomp $line;
                $line = uc $line;
                $line =~ s/\s//;
                if ($line =~ /^>(.*)/is ) {
                        push(@headers, $1);
                        $line =~ s/$line/$line\/\//;
                }
                $line =~ s/\s//;
                $filed .= $line;
        }
        my @individual = split(/>/, $filed);
        my @individuals = ();
        foreach (@individual){
                if ($_ =~ /[ATCGN]/){
                        push (@individuals, $_);
                }
                else {next}
        }
        foreach my $head (@headers){
                foreach (@individuals){
                        my $tmpmatch;
                        if ($_ =~ /^$head\/\/(.*)/){
                                $tmpmatch = $1;
                                if ($tmpmatch =~ /[ACDEFGHIKLMNPQRSTVWY]/){
                                        $sequences{$head} = $tmpmatch;
                                }
                        }
                }
        }
@headers = keys(%sequences);
my @seqs = values(%sequences);
my $schead = scalar @headers;
my $scseqs = scalar @seqs;
return (\%sequences);   
}     


sub frequency {
	my $count;
	my $length;
	my $freq;
	my $log;

	($count, $length) = @_;
	$freq = $count/$length;
	if ($freq){
		$log = (-1) * $freq * log ($freq);	
	}
	else {$log = 0}
return $log;
}
	

sub subcount {
	my $base;
	my $string;
	my $count;

	($base, $string) = @_;
	$base = uc $base;	
	$string =~ s/$base/1/g;
	$count = ($string =~ tr/1//);
	return ($count);

}
