# Supplementary material for: Extraordinary diversity among members of the large gene family, 185/333, from the purple sea urchin, Strongylocentrotus purpuratus
Source: BMC Mol Biol. 2007 Aug 15;8:68. doi: 10.1186/1471-2199-8-68 (PMC1988830; doi:10.1186/1471-2199-8-68)
Supplement: Additional file 12 — Statespervar.pl: A PERL script that calculates the number of states in each variable alignment position. A PERL script that reads a directory of files of aligned nucleotide or amino acid sequences and determines the average number of states in each variable position in the alignment. [file 1471-2199-8-68-S12.pl]

#!/usr/bin/perl

#File: entropy.pl
#Purpose: This program reads in a directory of files of  aligned nucleotide or amino acid sequences and determines the average number of states in each variable position.
#Author: Katherine M. Buckley, Department of Biological Sciences, George Washington University
#Date: last updated 26 June 2007
#Reference:  Buckley, KM, Smith, CS: Extraordinary diversity among members of the large gene family, 185/333, from the purple sea urchin, Strongylocentrotus purpuratus. BMC Mol Biol. 2007.

#####################

use warnings;
use strict;

unless ($ARGV[0]){
	print "Error: This file requires an argument.  For help, type \"perl statespervar.pl help.\"\n";
	exit;
}

if ($ARGV[0] eq 'help'){
	print "File: entropy.pl\n";
	print "Last updated 26 June 2007\n\n";
	print "This program reads in a directory of files of  aligned nucleotide or amino acid sequences and determines the average number of states in each variable position.\n\n";
	print "Author: Katherine M. Buckley, Department of Biological Sciences, George Washington University\n";
	print "Buckley, KM, Smith, CS: Extraordinary diversity among members of the large gene family, 185/333, from the purple sea urchin, Strongylocentrotus purpuratus. BMC Mol Biol. 
2007.\n\n";
	print "Running the program:\n";
	print "\tStatespervar.pl can only be run from the command line.  It takes a single argument, which is the name of the directory in which the files to be analyzed are located.\n\n";
	print "Input:\n";
	print "\tThe directory containing the sequences to be analyzed should be in the same folder as the statespervar.pl program.  Each of the files within the directory needs to have a  .fas 
file extension, and will be analyzed separately.\n\n";
	print "Output:\n";
	print "\tThe output of the entropy.pl program is a table that contains the name of each of the files analyzed, the number of sequences within the file (Number), the length of the 
sequences (Length), and the average number of states per variable position within the alignment (States/Var).  An asterisk in the States/Var column indicates that the average number of 
states per variable position in these files is 0 because all sequences were excluded from the analysis because they contained only gaps.\n\n"; 
	exit;
}	

my $overall;
my $aveentropy;
my $length;
my $entropies;
my $varpos;


my $dirname = $ARGV[0];
opendir(DIR, $dirname) or die "Can't open directory $dirname, idiot.\n";
my @files = readdir(DIR);

chdir ($dirname);

print "File\tLength\tNumber\tStates/Var \n";

foreach my $filename (@files){
if ($filename =~ /(.+)\.fas$/){
print "$1\t";
my @file = ();
open (FILE, $filename) or die "Can't open $filename, idiot\n";
my $line;
while ($line = <FILE>){
	push (@file, $line);
}

my ($c) = hashfasta (@file);
my %sequences = %$c;
my @sequences = values(%sequences);
$varpos = 0;
my $number = scalar @sequences;

unless ($number){
	print "0   \t0  \t  0*\n";
	next;
}

$length = length $sequences[0];

for (my $j = 1; $j < scalar @sequences; $j++){
	my $len = length $sequences[$j];
	if ($len != $length){
		print "Error: All sequences must be the same length. Sequence $j is in error.\n";
		exit;
	}
}

my $totalbases = $length * $number;

print "$length   \t";
print "$number  \t";
my $start;

$overall = 0;
for (my $a = 0; $a < 3; $a++){
$start = $a;


my @arrays = ();
for (@sequences){
	my @array;
	@array = split ("", $_);
	push (@arrays, @array);
}

my $y;
my $x;
my $count = 0;
my $string;
my @entropies = ();
my $totalentropy = 0;
$entropies = 0;

for ($y = $start; $y < $length; $y += 3){
	my @column = ();
	my @counts = ();
	my @freqs = ();
	my $entropy = 0;
	for ($x = $y; $x <$totalbases; $x += $length){
		my $newbase = $arrays[$x];
		push (@column, $newbase);
	}
	$string = uc (join ('', @column));
	my %uniques = ();
	foreach (@column){
		if (exists $uniques{$_}){
			next;
		}

		else {
			$uniques{$_} = 1;
			push (@counts, (subcount ($_, $string)));
		}
	}

	my $stringlength = length $string;
	my $countnumber = scalar @counts;
	foreach (@counts){
		my $freq = frequency ($_, $stringlength);
		push (@freqs, $freq);
		$entropy += $freq;
	}
	if ($entropy){
		$totalentropy += $countnumber;
		$varpos++;
		$entropies++;
	}
}

$overall += $totalentropy;
}
}
else {next}
if ($varpos){
	$overall = $overall/$varpos;
}
printf "%0.4f \t", $overall;
print "\n";

}

########## Subroutines #################

sub hashfasta {
        my @file = ();
        my $line = '';
        my @headers = ();
        my $header_count = 0;
        my @sequences = '';
        my $sequence = ''; 
        my %sequences = ();
        my $filed;
                
        (@file) = @_;
        for $line (@file) {
                chomp $line;
                $line = uc $line;
                $line =~ s/\s//;
                if ($line =~ /^>(.*)/is ) {
                        push(@headers, $1);
                        $line =~ s/$line/$line\/\//;
                }
                $line =~ s/\s//;
                $filed .= $line;
        }
        my @individual = split(/>/, $filed);
        my @individuals = ();
        foreach (@individual){
                if ($_ =~ /[ATCGN]/){
                        push (@individuals, $_);
                }
                else {next}
        }
        foreach my $head (@headers){
                foreach (@individuals){
                        my $tmpmatch;
                        if ($_ =~ /^$head\/\/(.*)/){
                                $tmpmatch = $1;
                                if ($tmpmatch =~ /[ACDEFGHIKLMNPQRSTVWY]/){
                                        $sequences{$head} = $tmpmatch;
                                }
                        }
                }
        }
@headers = keys(%sequences);
my @seqs = values(%sequences);
my $schead = scalar @headers;
my $scseqs = scalar @seqs;
return (\%sequences);   
}     


sub frequency {
	my $count;
	my $length;
	my $freq;
	my $log;

	($count, $length) = @_;
	$freq = $count/$length;
	if ($freq){
		$log = (-1) * $freq * log ($freq);	
	}
	else {$log = 0}
return $log;
}
	

sub subcount {

	my $base;
	my $string;
	my $count;

	($base, $string) = @_;
	$base = uc $base;	
	$string =~ s/$base/1/g;	
	$count = ($string =~ tr/1//);
	return ($count);

}
